# Supplementary material for: Objective Evaluation of Active Interactions between the Operator and Display Screen Equipment Using an Innovative Acquisition System
Source: Bioengineering (Basel). 2023 Jun 4;10(6):686. doi: 10.3390/bioengineering10060686 (PMC10295591; doi:10.3390/bioengineering10060686)
Supplement: Supplementary file 1 [file bioengineering-10-00686-s001.zip]

Archive with 1 entries (1 files):
- bioengineering-2422164-supplementary.pdf
